# Supplementary material for: PSMC4 promotes prostate carcinoma progression by regulating the CBX3–EGFR‐PI3K‐AKT‐mTOR pathway
Source: J Cell Mol Med. 2023 Jul 12;27(16):2437–47. doi: 10.1111/jcmm.17832 (PMC10424298; doi:10.1111/jcmm.17832)
Supplement: Supplementary file 2 — File S1. [file JCMM-27-2437-s002.xlsx]

## Sheet: Diff_mRNA_FDR0.05
genesymbol	logFC	P.Value	adj.P.Val
RAP1A	-2.93063	1.22609e-11	5.82158e-07
PSMC4	-0.979385	1.22478e-07	0.00193846
DOCK2	-0.939045	0.000167423	0.0292258
OLFML2A	0.92081	6.57019e-07	0.00445656
TFPI2	-0.859493	2.02483e-05	0.0147909
SERPINE1	-0.746758	4.78661e-07	0.00441616
TRIM4	0.740791	1.06155e-06	0.00504034
CBX3	-0.740019	5.72137e-06	0.0104483
RPL31	0.670327	1.0393e-06	0.00504034
HIST1H2BJ	-0.662401	0.000133204	0.0268621
TGFBI	-0.658846	3.43155e-05	0.0162933
PLCXD2	-0.65492	2.73843e-05	0.0161254
XRCC4	0.652759	3.82504e-06	0.00908082
KANK4	-0.647851	4.94488e-05	0.0179915
FSTL3	-0.644477	8.56321e-06	0.0107082
GXYLT1	-0.642465	2.18273e-06	0.00797216
HIST1H2BD	-0.641717	2.90315e-06	0.00801445
PHF6	0.626525	0.000101434	0.0244646
HIST1H2BC	-0.618691	1.41364e-06	0.00610191
OR51B4	0.615278	1.02627e-06	0.00504034
KLHL28	-0.609315	2.41961e-05	0.0153359
CLIC3	-0.605463	2.96859e-06	0.00801445
GRB14	0.597919	4.17557e-05	0.0171998
TRIM32	0.583363	0.000172068	0.0294303
NT5E	-0.576245	3.20706e-06	0.00801445
LETMD1	0.571658	0.000128269	0.0261387
UBASH3B	-0.569129	1.79357e-05	0.0141605
KIAA1324	-0.568556	1.40121e-05	0.0132193
IGFBP1	-0.566673	0.000406569	0.0423726
CCNE2	-0.546281	0.000149069	0.0278627
PMEPA1	-0.539365	7.31796e-06	0.0107082
SERPINI1	0.537172	8.79548e-06	0.0107082
KDM3A	0.534587	3.09524e-06	0.00801445
HHAT	-0.524709	4.18533e-05	0.0171998
SLC31A2	-0.52431	5.27385e-06	0.0100163
ARX	0.519159	0.00012543	0.0260066
CDKN1C	-0.518963	5.19044e-06	0.0100163
CHST11	-0.509268	0.000310408	0.0368555
THOC2	0.50723	1.72943e-05	0.0141578
PDZK1IP1	0.503067	8.61992e-05	0.0226914
RPL4	0.50072	8.59138e-06	0.0107082
FIP1L1	0.499691	2.25226e-05	0.0151715
TRIM23	-0.499002	6.2381e-05	0.0200004
SORBS2	0.49841	8.3658e-05	0.0225712
PDK4	0.498366	2.34862e-05	0.015276
SERPINE2	-0.494186	3.20597e-06	0.00801445
ZNF512	0.493723	2.98623e-05	0.0161254
RPL41	0.488116	1.89682e-05	0.0142957
STAU1	0.487565	8.29319e-06	0.0107082
GNG11	-0.485135	2.83502e-05	0.0161254
RPS6KB2	-0.484637	5.56506e-05	0.0188597
YRDC	-0.484439	6.53585e-06	0.0107082
TMEM183A	0.483445	8.36238e-05	0.0225712
CPB1	-0.481357	0.000209055	0.0314138
DNAJC18	0.480691	0.000169964	0.0293457
DUSP5	-0.473871	3.22176e-05	0.0161254
C7orf10	-0.473681	0.000178916	0.0298206
USP36	0.472265	0.000150983	0.0278627
HPD	0.470467	8.02273e-05	0.0222765
HTR1D	-0.470288	8.03695e-06	0.0107082
NBPF1	0.45904	2.20147e-05	0.0151715
FBXL2	0.458289	0.000126524	0.0260456
TCP11L1	-0.454228	1.76088e-05	0.0141605
FUBP1	0.454163	0.000391662	0.0419785
PHLPP2	-0.453094	9.50887e-05	0.0239453
KCNH5	0.452716	0.000266678	0.0343147
LIMS1	-0.451421	0.000188601	0.0301514
RIT1	-0.451129	0.00025541	0.0335003
PDE7B	0.451002	6.27632e-05	0.0200004
PLA2G12A	0.448107	0.000156091	0.0280954
FOXQ1	-0.447096	3.90038e-05	0.0169397
APOBEC3A	-0.447023	3.62568e-05	0.016553
APLP2	0.446729	4.51624e-05	0.0173304
NFATC2	-0.443306	1.41451e-05	0.0132193
PHLDA1	-0.442872	0.000224397	0.0321155
FAIM3	-0.442164	4.0441e-05	0.0171998
LUZP2	0.439902	0.000120059	0.0255451
CAMTA1	0.438543	8.17016e-06	0.0107082
KYNU	0.438259	9.80007e-05	0.0241097
MCCC1	0.437145	2.23761e-05	0.0151715
SLC27A6	0.436907	0.000241487	0.0331389
BRWD1	-0.436783	3.85699e-05	0.0169397
ANAPC7	0.433614	1.87369e-05	0.0142957
RELL1	-0.433112	0.000184112	0.0299491
ZNF367	-0.433033	1.33811e-05	0.0132193
SLC30A6	0.426031	2.78974e-05	0.0161254
LMAN1	0.425332	0.000118401	0.0254329
NAGK	-0.425156	1.33947e-05	0.0132193
TUBB2A	-0.424746	1.65259e-05	0.0139276
REEP3	-0.421858	0.000156284	0.0280954
TOP1MT	0.42032	0.000333385	0.0384518
SLC9A3R1	0.420069	4.30589e-05	0.0171998
RCAN1	0.419339	1.0706e-05	0.0127083
SLMO2	0.418494	1.30026e-05	0.0132193
PDE1A	0.417992	7.8746e-06	0.0107082
MTF2	-0.416826	5.49883e-05	0.0188597
ARHGAP19	0.416311	7.14448e-05	0.02107
GJB3	-0.41568	0.000186422	0.0299491
MFF	0.414173	2.69761e-05	0.0161254
VLDLR	-0.413658	6.49791e-05	0.0200853
HPSE	0.41299	0.000186184	0.0299491
MRPL9	-0.411812	3.507e-05	0.0163669
RBMS1	-0.410731	1.23431e-05	0.0132193
UPP1	-0.409763	2.53689e-05	0.0158492
MAT2A	0.407748	9.09876e-05	0.0233523
TNFRSF12A	-0.40631	4.96386e-05	0.0179915
JUN	-0.405313	4.24916e-05	0.0171998
NRD1	0.401204	3.55659e-05	0.0163952
CDK16	0.400398	1.98766e-05	0.0147463
SH3BP5	0.399835	0.000120513	0.0255451
RNPC3	0.39945	8.1944e-05	0.0225712
RPL15	0.398085	3.39993e-05	0.0162933
TNRC6A	-0.397909	0.000366062	0.0409929
AMIGO2	-0.393205	5.12985e-05	0.0183136
STC2	-0.391639	4.45221e-05	0.0173275
TIMM9	0.390447	8.26636e-05	0.0225712
ENTPD4	-0.389858	0.000203075	0.0312045
MAFF	-0.389428	0.000293076	0.0360878
CASP3	-0.389144	1.29094e-05	0.0132193
MRE11A	0.386452	0.000376036	0.0411395
FGF2	-0.386163	9.94831e-05	0.0242234
HSPA5	0.386062	1.41991e-05	0.0132193
CDH6	0.385785	5.79394e-05	0.0193734
CGA	0.38334	0.000117273	0.0254256
GOLT1B	-0.380285	2.26865e-05	0.0151715
KIF3B	0.380177	3.20615e-05	0.0161254
KBTBD11	0.379882	0.000474075	0.0439481
